# Supplementary material for: A Nonanuclear Pd-Based Coordination Cage Featuring Ni-Chelated Porphyrin Ligand for Cancer Therapy via Combination of Chemodynamic and Photodynamic Modalities
Source: Molecules. 2026 May 29;31(11):1874. doi: 10.3390/molecules31111874 (PMC13258547; doi:10.3390/molecules31111874)
Supplement: Supplementary file 1 [file molecules-31-01874-s001.zip]

Archive with 1 entries (1 files):
- molecules-4296093-supplementary.pdf
